# Supplementary material for: A label-free nanowell-based impedance sensor for ten-minute SARS-CoV-2 detection
Source: Sens Diagn. 2025 Apr 30;4(6):511–8. doi: 10.1039/d5sd00002e (PMC12056702; doi:10.1039/d5sd00002e)
Supplement: SD-004-D5SD00002E-s001 [file SD-004-D5SD00002E-s001.zip]

Archive with 11 entries (10 files):
- ESI figures/
- ESI figures/FigS1.png
- ESI figures/FigS2.png
- ESI figures/FigS3a.png
- ESI figures/FigS3b.png
- ESI figures/FigS4.png
- ESI figures/FigS5a.png
- ESI figures/FigS5b.png
- ESI figures/FigS6.png
- ESI figures/FigS7a.png
- ESI figures/FigS7b.png
